# Supplementary material for: Analyses of nervous system patterning genes in the tardigrade Hypsibius exemplaris illuminate the evolution of panarthropod brains
Source: EvoDevo. 2018 Jul 30;9:19. doi: 10.1186/s13227-018-0106-1 (PMC6065069; doi:10.1186/s13227-018-0106-1)
Supplement: Supplementary file 1 — Additional file 1: Table S1. Sources for H. exemplaris sequences. Identification numbers that are in bold refer to the sequences that were used to build the gene models and protein models that are depicted in figures. For Hd-unpg, we used two transcriptome sequences to build the genome model shown in Fig. 9b because the 5′ end of comp91475_c0 was not found in any scaffold that included He-unpg coding sequence. bHd01897.1 only included coding sequence, so we did not diagram 5′ UTR in Fig. 9b. [file 13227_2018_106_MOESM1_ESM.xlsx]

## Sheet: Sheet1
	Genome assemblies						Transcript/Protein predictions from genome assemblies		Transcriptome assemblies
	Yoshida et al. 2017		Koutsovoulos et al. 2016		Boothby et al. 2015		Yoshida et al. 2017	Koutsovoulos et al. 2016	Boothby et al. 2017	Yoshida et al. 2017	Levin et al. 2016
Gene	scaffold ID	postions	scaffold ID	postions	scaffold ID	postions	ID	ID	ID	ID	ID
ELAV	scaffold0011	318026–325619	scaf00064	139708–132310	scaffold8073	1424–3168	OQV23475.1	nHd.2.3.1.t02397-RA	comp93561_c0	N/A	HD|HD_v1_tr_03562
			scaf05768	112–1458	scaffold13455	265–5940			comp93561_c1		HD|HD_v1_tr_00572
SIX3	scaffold0048	244955–251801	scaf01438	316–7789	N/A	N/A	OQV18562.1	nHd.2.3.1.t14541-RA	comp84809_c0	bHd01291.1	HD|HD_v1_tr_06012
			scaf07794	375–1008					comp98702_c0
OTD	scaffold0132	158484–143772	scaf00103	13661–18324	scaffold12555	168–3401	OQV13000.1	nHd.2.3.1.t03269-RA	comp92785_c0	bHd06591.1	N/A
					scaffold8796	12041–12918			comp92785_c1
					scaffold12973	1442–2319
PAX6	scaffold0165	85293–93805	scaf00425	1514–11667	scaffold13260	193–6033	OQV11639.1	nHd.2.3.1.t07792-RA	comp97266_c1	N/A	HD|HD_v1_tr_11248
					scaffold5420	293–6012					HD|HD_v1_tr_05068
					scaffold14561	1646–3690
					scaffold9616	427–2471
					scaffold2885	19117–2154
UNPG	scaffold0055	90351–93213	scaf00088	87921–84059	scaffold3518	13426–10558	OQV17873.1	nHd.2.3.1.t02941-RA	comp91475_c0	bHd01897.1	HD|HD_v1_tr_08318
					scaffold4277	9446–8776			comp91652_c0
PAX2/5/8	scaffold0033	127142–111415	scaf00583	12341–101	scaffold5089	10438–1	OQV20075.1	nHd.2.3.1.t14722-RA	comp87745_c0	N/A	N/A
			scaf01477	24555–22958	scaffold14563	3883–4051	OQV20074.1	nHd.2.3.1.t09353-RA	comp83310_c0
			scaf02996	4976–6024
