# Supplementary material for: Analyses of nervous system patterning genes in the tardigrade Hypsibius exemplaris illuminate the evolution of panarthropod brains
Source: EvoDevo. 2018 Jul 30;9:19. doi: 10.1186/s13227-018-0106-1 (PMC6065069; doi:10.1186/s13227-018-0106-1)
Supplement: Supplementary file 2 — Additional file 2: Table S2. Sources for sequences used in phylogenetic analyses. For non-H. exemplaris sequences, GenBank accession numbers are provided. For H. exemplaris sequences, the source of the publically available genome or transcriptome assembly and the sequence identification number to access the sequence are provided. Three sequences were detected in our genome assembly [49], but no other assemblies—An-ELAV, An-PAX2/5/8, and An-POXM. For these sequences, we provide annotations. [file 13227_2018_106_MOESM2_ESM.xlsx]

## Sheet: Sheet1
			Transcript/Protein predictions from genome assemblies		Transcriptome assemblies			Anonymous sequences
Phylogeny	Gene name	GenBank Accession #	Yoshida et al. 2017	Koutsovoulos et al. 2016	Boothby et al. 2017	Yoshida et al. 2017	Levin et al. 2016	Boothby et al. 2015	Orientation		Annotation
ELAV	Cg-ELAVL1	XP_011437138.1
	Dm-ELAV	NP_525033.1
	Dm-Fne	NP_001245647.1
	Dm-Rbp9	NP_001259974.1
	Dma-ELAV2	KZS07880.1
	An-ELAV	–	N/A	N/A	N/A	N/A	N/A	scaffold13376	plus	gene	2529	4434
										exon	2529	2865
										exon	2983	3086
										exon	3207	3360
										exon	3453	3545
										exon	3598	3800
										exon	4000	4434
	Hs-ELAVL1	NP_001410.2
	Hs-ELAVL2	NP_001338384.1
	Hs-ELAVL3	NP_001411.2
	Hs-ELAVL4	EAX06843.1
	La-ELAVL3	XP_013409072.1
	Pd-ELAV	ABO93208.1
	Pt-ELAVL1	XP_015903325.1
	Pt-ELAVL3	XP_015926236.1
	Sk-Hu/ELAV	NP_001158376.1
SIX	Dm-OPTIX	NP_001260793.1
	Dm-SIX4	NP_649256.1
	Dm-SO	NP_476733.1
	He-SIX4	–	OQV24748.1	nHd.2.3.1.t05683-RA	comp97785_c3	N/A	N/A
					comp97785_c2
	He-SO	–	OQV25269.1	nHd.2.3.1.t11639-RA	comp79498_c1	N/A	N/A
					comp79498_c0
	Hs-SIX1	NP_005973.1
	Hs-SIX2	NP_058628.3
	Hs-SIX3	NP_005404.1
	Hs-SIX4	NP_059116.3
	Hs-SIX5	Q8N196.3
	Hs-SIX6	AAH87852.1
Paired Box	Dm-AL	NP_722629.1
	Dm-CG11294	NP_572500.1
	Dm-CG32532	NP_608318.5
	Dm-CG9876	NP_611756.1
	Dm-EY	NP_726607.1
	Dm-EYG	NP_524042.2
	Dm-GSB	NP_523863.1
	Dm-GSBN	NP_523862.1
	Dm-GSC	NP_476949.2
	Dm-HBN	NP_788420.1
	Dm-ODSH	NP_523389.3
	Dm-OTD	NP_001259347.1
	Dm-OTP	NP_001286654.1
	Dm-PHDP	NP_523834.1
	Dm-PPH13	NP_477330.1
	Dm-PRD	NP_723721.1
	Dm-PTX1	NP_996314.1
	Dm-REPO	NP_477026.1
	Dm-RX	NP_726006.3
	Dm-TOE	NP_524041.2
	Dm-TOY	NP_524638.3
	Dm-UNC-4	NP_573242.2
	Dm-VSX1	NP_572232.2
	He-Al	–	OQV21662.1	nHd.2.3.1.t17472-RA	comp83953_c0	N/A	HD|HD_v1_tr_07380
	He-GSC	–	OQV18484.1	nHd.2.3.1.t04954-RA	comp71487_c0	bHd01396.1	HD|HD_v1_tr_11769
			OQV18485.1		comp74340_c0	bHd01396.2
	He-HBN	–	OQV22587.1	nHd.2.3.1.t14846-RA	comp94977_c1	N/A	HD|HD_v1_tr_12194
					comp94977_c0		HD|HD_v1_tr_11256
	He-OTP	–	OQV12505.1	nHd.2.3.1.t15645-RA	comp79016_c0	bHd07057.1	HD|HD_v1_tr_02482
					comp79016_c1
	He-PHDP	–	OQV14345.1	nHd.2.3.1.t02661-RA	comp86862_c0	bHd05317.1	N/A
					comp87078_c0
	He-PRD001	–	OQV15515.1	N/A	comp83445_c0	bHd04254.1	N/A
					comp89511_c0
	He-PRD002	–	OQV18863.1	nHd.2.3.1.t05661-RA	comp79455_c0	bHd01029.1	HD|HD_v1_tr_08506
					comp79455_c1		HD|HD_v1_tr_00214
	He-PRD003	–	OQV25544.1	nHd.2.3.1.t12801-RA	comp74479_c0	bHd00481.1	HD|HD_v1_tr_01513
	He-PRRX	–	OWA51456.1	nHd.2.3.1.t14863-RA	comp71917_c0	N/A	N/A
					comp91741_c1
	He-RX	–	OQV22588.1	nHd.2.3.1.t14847-RA	comp84041_c0	N/A	HD|HD_v1_tr_10115
					comp83564_c0
	He-SHOX	–	OWA52223.1	nHd.2.3.1.t09874-RA	N/A	N/A	N/A
	He-UNC-4	–	OQV25127.1	nHd.2.3.1.t02002-RA	comp98244_c0	N/A	HD|HD_v1_tr_12076
	He-VSX1	–	OQV20097.1	nHd.2.3.1.t12406-RA	comp58767_c0	N/A	HD|HD_v1_tr_06064
	Hs_MGC15631	NP_116142.1
	Hs-ALX1	NP_008913.2
	Hs-ALX3	NP_006483.2
	Hs-ALX4	NP_068745.2
	Hs-ARIX	NP_005160.2
	Hs-ARX	NP_620689.1
	Hs-CHX10	NP_878314.1
	Hs-CRX	NP_000545.1
	Hs-DMBX1	NP_671725.1
	Hs-DUX1	NP_036278.1
	Hs-DUX3A	NP_036280.2
	Hs-DUX5	NP_036281.2
	Hs-GSC	NP_776248.1
	Hs-HESX1	NP_003856.1
	Hs-MIXL1	NP_114150.1
	Hs-OTP	NP_115485.1
	Hs-OTX1	NP_055377.1
	Hs-OTX2	NP_068374.1
	Hs-PAX3	NP_852124.1
	Hs-PAX4	NP_006184.2
	Hs-PAX6	NP_001595.2
	Hs-PAX7	NP_002575.1
	Hs-PHOX2B	NP_003915.2
	Hs-PITX1	NP_002644.4
	Hs-PITX2	NP_000316.2
	Hs-PITX3	NP_005020.1
	Hs-PROP1	NP_006252.3
	Hs-PRRX1	NP_008833.1
	Hs-PRRX2	NP_057391.1
	Hs-RAX	NP_038463.2
	Hs-SHOX	NP_000442.1
	Hs-SHOX2	NP_003021.3
	Hs-VSX1	NP_055403.2
	Lg-OTX	BAQ19208.1
	Mm-OTX1	NP_035153.1
	Sp-OTX	NP_999753.2
PAX	An-PAX2/5/8	–	N/A	N/A	N/A	N/A	N/A	scaffold22870	minus	gene	1082	2442
										exon	2279	2442
										exon	2019	2216
										exon	1516	1634
										exon	1082	1131
	An-POXM	–	N/A	N/A	N/A	N/A	N/A	scaffold10683	plus	gene	4281	4801
										exon	4281	4494
										exon	4554	4801
	Dm-GSB	NP_523863.1
	Dm-GSBN	NP_523862.1
	Dm-POXM	NP_001036687.1
	Dm-POXN	NP_476686.1
	Dm-PRD	NP_723721.1
	Dm-SV	NP_001162834.1
	Dm-TOY	NP_001259080.1
	Er-PAX2/5/8	AJG44467.1
	Er-PAX3/7	AJG44469.1
	Er-PAX6	AGC51117.1
	Er-PAXα	AJG44471.1
	Ek-PBY	CDF52140.1
	Er-POXM	AJG44466.1
	Er-POXN	AJG44468.1
							HD|HD_v1_pr_05068
	He-PAXα	–	OQV20707.1	nHd.2.3.1.t14680-RA	comp53692_c0	N/A	N/A
		–			comp53674_c0
	He-POXM	–	OQV14729.1	nHd.2.3.1.t12233-RA	comp86713_c0	bHd04960.1	HD|HD_v1_pr_05428
	He-POXN	–	OQV20920.1	nHd.2.3.1.t01906-RA	comp97266_c0	N/A	HD|HD_v1_pr_04493
	Hs-PAX1	NP_006183.2
	Hs-PAX2	NP_001291498.1
	Hs-PAX3	NP_852124.1
	Hs-PAX4	NP_006184.2
	Hs-PAX5	NP_057953.1
	Hs-PAX6	NP_001595.2
	Hs-PAX7	NP_002575.1
	Hs-PAX8	NP_039247.1
	Hs-PAX9	NP_006185.1
ANTP	Ct-XLOX	AAZ95509.1
	Dm-ABD-A	NP_732176.1
	Dm-ABD-B	NP_524896.2
	Dm-ANTP	NP_996167.1
	Dm-B-H2	NP_523386.1
	Dm-BAP	NP_732637.1
	Dm-BSH	NP_995728.2
	Dm-BTN	NP_732768.1
	Dm-C15	NP_476873.2
	Dm-CAD	NP_001260641.1
	Dm-CG15696	NP_650921.1
	Dm-CG18599	NP_650701.1
	Dm-DBX	NP_647677.2
	Dm-DFD	NP_477201.1
	Dm-DLL	NP_726486.1
	Dm-DR	NP_477324.1
	Dm-E5	NP_524825.1
	Dm-EMS	NP_731868.1
	Dm-EN	NP_523700.2
	Dm-EVE	NP_523670.2
	Dm-EXEX	NP_648164.1
	Dm-FTZ	NP_477498.1
	Dm-H2.0	NP_523488.2
	Dm-HGTX	NP_652614.1
	Dm-HHEX	NP_650938.2
	Dm-HMX	NP_001262674.1
	Dm-IND	NP_996087.2
	Dm-LAB	NP_001246953.1
	Dm-LBE	NP_524435.2
	Dm-LBL	NP_524434.2
	Dm-LMS	NP_001286635.1
	Dm-NK7.1	NP_650357.2
	Dm-PB	NP_476669.3
	Dm-RO	NP_524521.1
	Dm-SCR	NP_524248.2
	Dm-SLOU	NP_001262808.1
	Dm-TIN	NP_524433.1
	Dm-UBX	NP_536752.1
	Dm-UNPG	NP_477146.1
	Dm-VND	NP_001036253.1
	Dm-ZEN	NP_476793.1
	He-DLL	–	OQV23604.1	nHd.2.3.1.t01146-RA	comp87486_c0	N/A	HD|HD_v1_pr_07203
			OQV23605.1		comp87486_c1
	He-ABD-B1	–	OWA52852.1	nHd.2.3.1.t17385-RA	comp85540_c0	N/A	N/A
					comp94013_c1
	He-ABD-B2	–	OWA52851.1	nHd.2.3.1.t03206-RA	comp53624_c0	N/A	N/A
					comp65886_c0
	He-ANTP001	–	OQV17138.1	nHd.2.3.1.t10707-RA	comp97505_c0	bHd02609.1	HD|HD_v1_pr_11291
					comp98652_c0
	He-ANTP002	–	OQV20653.1	nHd.2.3.1.t05316-RA	comp86773_c0	N/A	HD|HD_v1_pr_10010
					comp86773_c1
	He-ANTP003	–	OQV14336.1	nHd.2.3.1.t02668-RA	comp82457_c0	bHd05308.1	N/A
	He-ANTP004	–	OQV19534.1	nHd.2.3.1.t04505-RA	N/A	N/A	N/A
	He-ANTP005	–	OQV17890.1	nHd.2.3.1.t08017-RA	comp81570_c0	bHd01914.1	HD|HD_v1_pr_02269
					comp78042_c0
	He-ANTP006	–	OQV18046.1	nHd.2.3.1.t08945-RA	comp81463_c0	bHd01712.1	HD|HD_v1_pr_02737
	He-BAP	–	OQV24987.1	nHd.2.3.1.t02211-RA	comp72642_c0	N/A	HD|HD_v1_pr_10440
					comp71219_c0
	He-BSH	–	OQV17881.1	nHd.2.3.1.t02934-RA	comp86192_c0	bHd01905.1	HD|HD_v1_pr_01515
					comp83776_c0
	He-BTN	–	OQV15422.1	nHd.2.3.1.t02315-RA	N/A	bHd04303.1	N/A
	He-C15	–	OQV25998.1	nHd.2.3.1.t01601-RA	comp86035_c0	bHd00132.1	HD|HD_v1_pr_10513
	He-CAD	–	OQV13318.1	nHd.2.3.1.t18314-RA	comp88449_c0	bHd06269.1	HD|HD_v1_pr_09400
			OQV13319.1	nHd.2.3.1.t20301-RA	comp86756_c0	bHd06269.2	HD|HD_v1_pr_04103
	He-DBX	–	OWA53209.1	nHd.2.3.1.t13080-RA	N/A	N/A	HD|HD_v1_pr_05650
	He-DFD	–	OQV23307.1	nHd.2.3.1.t02179-RA	comp89073_c0	N/A	HD|HD_v1_pr_12599
					comp88908_c0
	He-DR	–	OQV24969.1	nHd.2.3.1.t08817-RA	comp92584_c0	N/A	HD|HD_v1_pr_04070
					comp92584_c1
	He-EMS	–	OQV23756.1	nHd.2.3.1.t00234-RA	comp81565_c0	N/A	HD|HD_v1_pr_03057
					comp83875_c0
	He-EN	–	OQV23613.1	nHd.2.3.1.t01154-RA	comp62006_c0	N/A	HD|HD_v1_pr_12695
	He-EVE	–	OQV18817.1	nHd.2.3.1.t14987-RA	comp92177_c1	bHd00986.1	HD|HD_v1_pr_09554
				nHd.2.3.1.t19235-RA			HD|HD_v1_pr_02330
	He-EXEX	–	OQV11498.1	nHd.2.3.1.t07629-RA	comp74261_c0	N/A	HD|HD_v1_pr_07919
			OQV11499.1	nHd.2.3.1.t07630-RA	comp80333_c0
	He-FTZ	–	OQV19569.1	nHd.2.3.1.t01675-RA	comp84797_c0	N/A	N/A
					comp97257_c1
	He-H2.0	–	OWA50986.1	nHd.2.3.1.t06483-RA	comp75935_c0	N/A	N/A
					comp77042_c0
	He-HGTX	–	OQV26062.1	nHd.2.3.1.t01631-RA	comp29715_c0	bHd00191.1	HD|HD_v1_pr_03724
					comp29691_c0
	He-HHEX	–	OQV24503.1	nHd.2.3.1.t06614-RA	comp88157_c1	N/A	N/A
					comp92659_c0
	He-HMX	–	OQV24775.1	nHd.2.3.1.t00586-RA	comp86193_c0	N/A	HD|HD_v1_pr_02386
					comp89053_c0
	He-HOX3	–	OQV25958.1	nHd.2.3.1.t03461-RA	comp96964_c0	bHd00097.1	HD|HD_v1_pr_11713
					comp97389_c0
	He-LAB	–	OQV11687.1	nHd.2.3.1.t02899-RA	comp98415_c1	N/A	HD|HD_v1_pr_12490
					comp89083_c0
	He-LB	–	OQV19169.1	nHd.2.3.1.t17381-RA	comp82311_c1	N/A	HD|HD_v1_pr_03354
					comp82311_c0
	He-LMS	–	OQV23616.1	nHd.2.3.1.t01158-RA	comp65129_c0	N/A	HD|HD_v1_pr_08461
					comp74241_c0
	He-NKX2-1	–	OQV25924.1	nHd.2.3.1.t03741-RA	comp85548_c0	bHd00066.1	HD|HD_v1_pr_03986
					comp81771_c0
	He-NKX2C	–	OQV11672.1	nHd.2.3.1.t10097-RA	comp96896_c3	N/A	HD|HD_v1_pr_01832
					comp85964_c0
	He-RO	–	OQV14849.1	nHd.2.3.1.t06608-RA	comp87052_c0	bHd04861.1	N/A
					comp89478_c0
	He-VND	–	OWA53411.1	nHd.2.3.1.t07070-RA	comp43806_c0	N/A	N/A
	Hs-BARHL1	NP_064448.1
	Hs-BARHL2	NP_064447.1
	Hs-BARX1	NP_067545.3
	Hs-BARX2	NP_003649.2
	Hs-BSX	NP_001091639.1
	Hs-CDX1	NP_001795.2
	Hs-CDX2	Q99626.3
	Hs-CDX4	NP_005184.1
	Hs-DBX2	NP_001004329.2
	Hs-DLX1	NP_835221.2
	Hs-DLX2	NP_004396.1
	Hs-DLX3	NP_005211.1
	Hs-DLX4	NP_612138.1
	Hs-DLX5	NP_005212.1
	Hs-DLX6	NP_005213.3
	Hs-EMX1	NP_004088.2
	Hs-EMX2	NP_004089.1
	Hs-EN1	NP_001417.3
	Hs-EN2	NP_001418.2
	Hs-EVX2	NP_001073927.1
	Hs-GBX1	NP_001092304.1
	Hs-GBX2	NP_001476.2
	Hs-GSX1	NP_663632.1
	Hs-GSX2	Q9BZM3.2
	Hs-HHEX	NP_002720.1
	Hs-HLX	NP_068777.1
	Hs-HMX1	NP_061815.2
	Hs-HMX2	NP_005510.1
	Hs-HMX3	NP_001099044.1
	Hs-HOXA1	AAS00374.1
	Hs-HOXA10	NP_061824.3
	Hs-HOXA11	NP_005514.1
	Hs-HOXA13	NP_000513.2
	Hs-HOXA2	NP_006726.1
	Hs-HOXA3	NP_109377.1
	Hs-HOXA4	NP_002132.3
	Hs-HOXA5	NP_061975.2
	Hs-HOXA6	NP_076919.1
	Hs-HOXA7	NP_008827.2
	Hs-HOXA9	NP_689952.1
	Hs-HOXB1	NP_002135.2
	Hs-HOXB13	NP_006352.2
	Hs-HOXB2	NP_002136.1
	Hs-HOXB3	NP_002137.4
	Hs-HOXB4	NP_076920.1
	Hs-HOXB5	NP_002138.1
	Hs-HOXB6	NP_061825.2
	Hs-HOXB7	NP_004493.3
	Hs-HOXB8	NP_076921.1
	Hs-HOXB9	NP_076922.1
	Hs-HOXC11	NP_055027.1
	Hs-HOXC12	NP_776272.1
	Hs-HOXC13	NP_059106.2
	Hs-HOXC4	NP_055435.2
	Hs-HOXC5	NP_061826.1
	Hs-HOXC6	NP_004494.1
	Hs-HOXC8	NP_073149.1
	Hs-HOXC9	NP_008828.1
	Hs-HOXD1	NP_078777.1
	Hs-HOXD11	AAF79045.1
	Hs-HOXD12	NP_067016.3
	Hs-HOXD13	NP_000514.2
	Hs-HOXD3	NP_008829.3
	HS-HOXD4	NP_055436.2
	Hs-HOXD8	NP_062458.1
	Hs-HOXD9	NP_055028.3
	Hs-LBX1	NP_006553.2
	Hs-LBX2	NP_001269359.1
	Hs-MEOX1	NP_004518.1
	Hs-MEOX2	NP_005915.2
	Hs-MNX1	NP_001158727.1
	Hs-MSX1	NP_002439.2
	Hs-MSX2	NP_002440.2
	Hs-NANOG	NP_079141.2
	Hs-NKX1-2	NP_001139812.1
	Hs-NKX2-1	NP_001073136.1
	Hs-NKX2-2	NP_002500.1
	Hs-NKX2-3	NP_660328.2
	Hs-NKX2-5	NP_004378.1
	Hs-NKX2-6	NP_001129743.2
	Hs-NKX2-8	NP_055175.2
	Hs-NKX3-1	NP_006158.2
	Hs-NKX3-2	NP_001180.1
	Hs-NKX6-1	NP_006159.2
	Hs-NKX6-2	XP_016872278.1
	Hs-PDX1	NP_000200.1
	Hs-TLX1	NP_005512.1
	Hs-TLX2	NP_057254.1
	Hs-TLX3	NP_066305.2
	Hs-VAX2	NP_036608.1
	Hs-VENTX2	NP_055283.1
